# Supplementary material for: The relationship between carotenoids and diabetic nephropathy: insights from NHANES
Source: Front Nutr. 2025 Jul 24;12:1584692. doi: 10.3389/fnut.2025.1584692 (PMC12330217; doi:10.3389/fnut.2025.1584692)
Supplement: Supplementary file 3 [file Table_1.xlsx]

## Sheet: Sheet1
	without diabetic nephropathy	Diabetic Nephropathy	P3		without diabetic nephropathy	Diabetic Nephropathy	P3
	N = 12,4551	N = 8161			N = 98237592.22	N = 4104708.82
Age			<0.001	Age			<0.001
Mean (SD)	46.9 (16.9)	65.6 (13.1)		Mean (SD)	46.00 (16.9)	67.00 (13.1)
Median (Q1, Q3)	46.0 (32.0, 60.0)	67.5 (58.0, 78.0)		Median (Q1, Q3)	46.00 (32.00, 59.00)	67.00 (55.00, 76.00)
BMI			<0.001	BMI			<0.001
Mean (SD)	29.1 (6.9)	32.1 (7.3)		Mean (SD)	27.80 (6.9)	31.70 (7.3)
Median (Q1, Q3)	28.0 (24.3, 32.5)	30.9 (26.8, 36.0)		Median (Q1, Q3)	27.80 (24.20, 32.35)	31.70 (27.00, 36.80)
PIR			<0.001	PIR			<0.001
Mean (SD)	2.7 (1.7)	2.4 (1.5)		Mean (SD)	3.30 (1.7)	2.57 (1.5)
Median (Q1, Q3)	2.4 (1.2, 4.5)	2.0 (1.1, 3.4)		Median (Q1, Q3)	3.30 (1.67, 5.00)	2.57 (1.42, 4.65)
α-carotene			0.8	α-carotene			0.507
not consume	10,121 (81.3%)	676 (82.8%)		not consume	81248246.7 ( 82.7％)	3422048.5 ( 83.4％)
0-25%	671 (5.4%)	41 (5.0%)		0-25%	4985569.8 ( 5.1％)	188865.5 ( 4.6％)
25%-50%	486 (3.9%)	28 (3.4%)		25%-50%	3612863.1 ( 3.7％)	99439.6 ( 2.4％)
50%-75%	612 (4.9%)	35 (4.3%)		50%-75%	4299480.5 ( 4.4％)	220185.9 ( 5.4％)
75%-100%	565 (4.5%)	36 (4.4%)		75%-100%	4091432.0 ( 4.2％)	174169.3 ( 4.2％)
β-carotene			0.3	β-carotene			0.423
not consume	5,687 (45.7%)	396 (48.5%)		not consume	45374868.1 ( 46.2％)	2016682.9 ( 49.1％)
0-25%	1,760 (14.1%)	121 (14.8%)		0-25%	13877342.5 ( 14.1％)	640496.1 ( 15.6％)
25%-50%	1,680 (13.5%)	94 (11.5%)		25%-50%	13098100.8 ( 13.3％)	468055.9 ( 11.4％)
50%-75%	1,626 (13.1%)	100 (12.3%)		50%-75%	12881433.0 ( 13.1％)	496273.1 ( 12.1％)
75%-100%	1,702 (13.7%)	105 (12.9%)		75%-100%	13005847.8 ( 13.2％)	483200.7 ( 11.8％)
β-cryptoxanthin			0.2	β-cryptoxanthin			0.247
not consume	9,840 (79.0%)	644 (78.9%)		not consume	79516142.2 ( 80.9％)	3241621.8 ( 79.0％)
0-25%	803 (6.4%)	42 (5.1%)		0-25%	5797213.6 ( 5.9％)	194621.0 ( 4.7％)
25%-50%	546 (4.4%)	32 (3.9%)		25%-50%	4100829.3 ( 4.2％)	185944.2 ( 4.5％)
50%-75%	647 (5.2%)	44 (5.4%)		50%-75%	4443372.0 ( 4.5％)	217764.5 ( 5.3％)
75%-100%	619 (5.0%)	54 (6.6%)		75%-100%	4380035.1 ( 4.5％)	264757.3 ( 6.5％)
lycopene			0.6	lycopene			0.393
not consume	11,365 (91.2%)	756 (92.6%)		not consume	89859056.6 ( 91.5％)	3842402.8 ( 93.6％)
0-25%	290 (2.3%)	17 (2.1%)		0-25%	2125822.0 ( 2.2％)	78964.4 ( 1.9％)
25%-50%	290 (2.3%)	15 (1.8%)		25%-50%	2146886.7 ( 2.2％)	74075.8 ( 1.8％)
50%-75%	237 (1.9%)	16 (2.0%)		50%-75%	1977974.8 ( 2.0％)	52961.6 ( 1.3％)
75%-100%	273 (2.2%)	12 (1.5%)		75%-100%	2127852.0 ( 2.2％)	56304.2 ( 1.4％)
Lutein + Zeaxanthin			0.9	Lutein + Zeaxanthin			0.28
not consume	5,939 (47.7%)	404 (49.5%)		not consume	47968847.0 ( 48.8％)	2162574.7 ( 52.7％)
0-25%	1,664 (13.4%)	108 (13.2%)		0-25%	13468219.9 ( 13.7％)	565125.2 ( 13.8％)
25%-50%	1,584 (12.7%)	97 (11.9%)		25%-50%	12403662.3 ( 12.6％)	418346.1 ( 10.2％)
50%-75%	1,654 (13.3%)	107 (13.1%)		50%-75%	12167445.9 ( 12.4％)	419152.8 ( 10.2％)
75%-100%	1,614 (13.0%)	100 (12.3%)		75%-100%	12229417.1 ( 12.4％)	539510.0 ( 13.1％)
Gender			<0.001	Gender			<0.001
Female	6,427 (51.6%)	292 (35.8%)		Female	50644615.5 ( 51.6％)	1403693.7 ( 34.2％)
Male	6,028 (48.4%)	524 (64.2%)		Male	47592976.7 ( 48.4％)	2701015.0 ( 65.8％)
Hypertension			<0.001	Hypertension			<0.001
Normal	7,821 (62.8%)	158 (19.4%)		Normal	65235213.0 (66.4％)	823396.9 (20.1％)
Hypertension	4,634 (37.2%)	658 (80.6%)		Hypertension	33002379.1 (33.6％)	3281311.8 (79.9％)
Drinking Status			<0.001	Drinking Status			<0.001
Never drink alcohol	1,641 (13.2%)	175 (21.4%)		Never drink alcohol	9488058.7 (9.7％)	704550.1 (17.2％)
Moderate Drinking	5,336 (42.8%)	436 (53.4%)		Moderate Drinking	44101318.1 (44.9％)	2362648.7 (57.6％)
Alcohol abuse	5,478 (44.0%)	205 (25.1%)		Alcohol abuse	44648215.4 (45.4％)	1037510.0 (25.3％)
Smoking Status			<0.001	Smoking Status			<0.001
Never Smoked	7,220 (58.0%)	397 (48.7%)		Never Smoked	57088235.7 (58.1％)	1862198.0 (45.4％)
smoking history	2,746 (22.0%)	303 (37.1%)		smoking history	23118205.1 (23.5％)	1764724.1 (43.0％)
currently smoke	2,489 (20.0%)	116 (14.2%)		currently smoke	18031151.4 (18.4％)	477786.7 (11.6％)
Educational Attainment			<0.001	Educational Attainment			<0.001
Less than 9th grade	790 (6.3%)	114 (14.0%)		Less than 9th grade	2993554.1 (3.0％)	351077.8 (8.6％)
9-11th grade	1,380 (11.1%)	117 (14.3%)		9-11th grade	7676922.1 (7.8％)	486836.8 (11.9％)
High school graduate	2,708 (21.7%)	193 (23.7%)		High school graduate	20887927.9 (21.3％)	1027523.6 (25.0％)
Some college	4,046 (32.5%)	237 (29.0%)		Some college	32396713.9 (33.0％)	1277575.7 (31.1％)
College graduate or above	3,531 (28.4%)	155 (19.0%)		College graduate or above	34282474.1 (34.9％)	961694.8 (23.4％)
Race			<0.001	Race			0.002
Mexican American	1,708 (13.7%)	119 (14.6%)		Mexican American	7609886.5 (7.7％)	366310.3 (8.9％)
Other Hispanic	1,243 (10.0%)	66 (8.1%)		Other Hispanic	5324372.8 (5.4％)	168139.7 (4.1％)
Non-Hispanic White	5,478 (44.0%)	372 (45.6%)		Non-Hispanic White	69007621.2 (70.2％)	2769343.2 (67.5％)
Non-Hispanic Black	2,479 (19.9%)	196 (24.0%)		Non-Hispanic Black	9438079.6 (9.6％)	564451.2 (13.8％)
Other Race	1,547 (12.4%)	63 (7.7%)		Other Race	6857632.0 (7.0％)	236464.4 (5.8％)
Marital status			<0.001	Marital status			<0.001
Married	6,386 (51.3%)	457 (56.0%)		Married	55069592.6 (56.1％)	2427152.8 (59.1％)
Widowed	684 (5.5%)	131 (16.1%)		Widowed	4268715.4 (4.3％)	534665.3 (13.0％)
Divorced	1,330 (10.7%)	114 (14.0%)		Divorced	9832339.1 (10.0％)	586810.6 (14.3％)
Separated	379 (3.0%)	24 (2.9%)		Separated	2115683.5 (2.2％)	88159.2 (2.1％)
Never married	2,559 (20.5%)	67 (8.2%)		Never married	18659303.7 (19.0％)	300245.7 (7.3％)
Living with partner	1,117 (9.0%)	23 (2.8%)		Living with partner	8291957.9 (8.4％)	167675.1 (4.1％)
1n (%)，Unweighted
2n (%)，Weighted​
3Two Sample t-test; Wilcoxon rank sum test; Pearson's Chi-squared test
